# Supplementary material for: Therapeutic Use of Psilocybin in Depression: a Systematic Review of Clinical Evidence
Source: Acta Neuropsychiatr. 2025 Sep 3;37:e86. doi: 10.1017/neu.2025.10039 (PMC13130258; doi:10.1017/neu.2025.10039)
Supplement: Andrade et al. supplementary material [file S0924270825100392sup001.zip]

Archive with 3 entries (3 files):
- Bias - TABLE2.xlsx
- Table 1 - June 2025.docx
- Table 3_ PICO Framework.docx
