# Supplementary material for: Therapeutic Use of Psilocybin in Depression: a Systematic Review of Clinical Evidence
Source: Acta Neuropsychiatr. 2025 Sep 3;37:e86. doi: 10.1017/neu.2025.10039 (PMC13130258; doi:10.1017/neu.2025.10039)
Supplement: Andrade et al. supplementary material [file S0924270825100392sup001.zip › Bias - TABLE2.xlsx]

## Sheet: Jadad (2)
	Author (year)	randomization		blinding		Withdrawals and dropouts
		Was the study described as randomized?	Was the method of randomization appropriate?	Was the study described as blinding? a	Was the method of blinding appropriate?	Was there a description of withdrawals and dropouts?	Total Score	Decrease Depression
	Aaronson et al., 2024	1	1	1	1	1	5	Following a single 25 mg dose of psilocybin with psychological support, participants in the open-label trial showed significant reductions in depression. At week 1, 75% of patients met both response and remission criteria. By week 3, the study’s primary endpoint, 66.7% of participants met response criteria and 41.7% met remission. Although there was a drop at week 9—with only 33% meeting response…
	Erritzoe et al,. 2024	1	1	1	1	1	5	Overall, while Psilocybin therapy (PT) and escitalopram treatment (ET)interventions were both associated with improvements in depressive symptom severity at 6-month follow-up, we observed greater benefits for psychological connectedness, general functioning, and existential meaning among PT patients. In view of missing data and limitations on visibility into treatment-seeking behaviour within the…
	Husain et al., 2023	1	1	1	1	1	5	It doesn't explicitly state whether they measure decreased depression.
	Skosnik et al., 2023	1	1	1	1	1	5	They found that increased auditory evoked theta power two weeks after a single dose of psilocybin correlated with improvements in depression measures, specifically the GRID-HAMD-17. This suggests that psilocybin may promote neuroplasticity and alleviate depressive symptoms.
	Goodwin et al., 2023	1	1	1	1	0.5	4.5	Rapid Acting: Treatment differences were noticeable as early as Day 2 post-administration, indicating the rapid-acting nature of psilocybin. Clinician-Rated Improvement: The findings on patient-reported depression severity align with the results from the clinician-rated Montgomery-Åsberg Depression Rating Scale (MADRS), the primary efficacy measure in the study. The study also highlighted additio…
	Ley et al., 2023	1	1	1	1	1	5	Not provide detailed results.
	Weiss et al., 2023	1	0	1	1	1	4	The study reports a decrease in depression in both the psilocybin therapy (PT) and escitalopram treatment (ET) groups, based on changes in personality traits closely linked to depression and self-reported measures of symptom severity. Neuroticism, a key trait associated with depression, decreased significantly in both groups, with a greater reduction in the psilocybin group: 𝐵 = − 0.63 / B= −0.63…
	Goodwin et al., 2023	1	1	1	1	1	5	Showed a greater improvement from baseline in the MADRS total score 3 weeks post-psilocybin administration.
	Raison, et al., 2023.	1	1	1	1	1	5	The mean score at baseline was 35.5 in the psilocybin group and 35.0 in the control group. At day 43, the psilocybin group experienced a greater reduction in the MADRS score than the control group, with a mean change difference of -12.3 points. The psilocybin group showed a 19.1 point reduction in the MADRS score from baseline to day 43, which is considered a substantial clinical improvement.
	Sloshower et al., 2023 *	-	-	-	-	-	-	IDS-SR-16 showed a significant overall time effect, with a rapid decrease in depression scores one day after psilocybin administration that remained statistically significant through week 12.
	Von Rotza et al., 2023	1	1	1	1	1	5	They observed that a single, moderate dose of psilocybin (0.215 mg/kg) led to significant reductions in depressive symptoms, measured using the Hamilton Depression Rating Scale (HDRS). Here are some key points from their findings: Significant improvement: Participants in the psilocybin group experienced a statistically significant improvement in depression scores compared to those in the placebo …
	Holze et al., 2022	1	1	1	0.5	1	4.5	This study just checked healthy participants.
	Barba et al., 2022	1	1	1	1	1	5	Participants with major depressive disorder were randomly assigned to receive either psilocybin or escitalopram. The researchers found that, compared to those receiving escitalopram, participants in the psilocybin group experienced significantly greater reductions in both rumination and thought suppression.
	Gukasyan et al., 2022 **	-	-	-	-	-	-	GRID-HAMD score showed a decrease from a mean of 22.8 at baseline to 8.7 at week 1 and remained low through the 12-month follow-up with a Cohen d of 2.4 at 12 months.
	Daws et al., 2022.	1	0.5	1	1	1	4.5	Reported that after treatment, BDI scores were significantly reduced at week 1 (mean difference = -21 points, Cohen’s d = 1.78) and remained reduced at 6 months (mean difference = -14.19 points, Cohen's d = 1.07).
	Goodwin et al., 2022	1	1	1	1	1	5	The mean change in MADRS score from baseline to week 3 was -12.0 for the 25 mg psilocybin group, -7.9 for the 10 mg group, and -5.4 for the control group. The difference between the 25 mg group and the control group was statistically significant (p<0.001).
	Murphy et al., 2022	1	1	1	1	0	4	They found that a stronger therapeutic alliance before the first psilocybin session predicted greater reductions in depression scores (β = 0.48, p < 0.001). They also found that a weaker alliance ahead of the second session predicted higher depression scores at the study's endpoint (β = −0.49, p < 0.001). The study used data from a double-blind, randomized controlled trial (DB-RCT) where individu…
	Carhart-Harris et al., 2021	1	1	1	1	1	5	No significant difference between groups at week 6. Patients who received psilocybin experienced significant reductions in depressive symptoms as measured by the 16-item Quick Inventory of Depressive Symptomatology (QIDS-SR-16) at the 6-week endpoint. More participants in the psilocybin group were classified as responders (21 out of 30) compared with the escitalopram group (14 out of 29). A respo…
	Davis et al., 2021	1	0.5	1	0	1	3.5	Higher scores indicate greater severity of depression, found the mean score decreased from 22.8 at baseline to 8.7 at week 1 and 8.9 at week 4 post-session - Cohen d = 2.3.
	Madsen et al., 2020.***	-	-	-	-	-	-	It does not specifically mention depression scores or scales.
	Carbonaro et al., 2018	1	1	1	0.5	1	4.5	Does not report on depression levels, as its primary focus was on subjective effects, not therapeutic outcomes.
	Barrett et al., 2018	1	1	1	0.5	0.5	4	The study does not explicitly report direct measurements or reductions in depression symptoms. It primarily focuses on neurocognitive performance and subjective drug experiences in a double-blind comparison with dextromethorphan (DXM).
	* This exploratory, placebo-controlled, fixed-order trial investigated the effects of psilocybin-assisted therapy for major depressive disorder. While the trial was placebo-controlled, it utilized a fixed-order design, meaning that all participants received both psilocybin and placebo in a predetermined sequence, potentially introducing order effects.
	** Not specified like a RTCs.
	*** Do not explicitly state the study's design. They lack crucial information about the methodology, including whether there was a control group or randomization.
